# Supplementary material for: Training discrimination diminishes maladaptive avoidance of innocuous stimuli in a fear conditioning paradigm
Source: PLoS One. 2017 Oct 12;12(10):e0184485. doi: 10.1371/journal.pone.0184485 (PMC5638232; doi:10.1371/journal.pone.0184485)
Supplement: S1 File — (CSV) [file pone.0184485.s001.csv]

pp - participant number	training - 0=irrelevant training group; 1=relevant training group	UsexpCSMtr1 -US expectancy CS- acquisition phase trial 1	UsexpCSMtr2- US expectancy CS- acquisition phase trial 2	UsexpCSMtr3- US expectancy CS- acquisition phase trial 3	UsexpCSMtr4- US expectancy CS- acquisition phase trial 4	UsexpCSMtr5- US expectancy CS- acquisition phase trial 5	UsexpCSMtr6- US expectancy CS- acquisition phase trial 6	UsexpCSMtr7- US expectancy CS- acquisition phase trial 7	UsexpCSMtr8- US expectancy CS- acquisition phase trial 8	UsexpCSPtr1- US expectancy CS+ acquisition phase trial 1	UsexpCSPtr2- US expectancy CS+ acquisition phase trial 2	UsexpCSPtr3- US expectancy CS+ acquisition phase trial 3	UsexpCSPtr4- US expectancy CS+ acquisition phase trial 4	UsexpCSPtr5- US expectancy CS+ acquisition phase trial 5	UsexpCSPtr6- US expectancy CS+ acquisition phase trial 6	UsexpCSPtr7- US expectancy CS+ acquisition phase trial 7	UsexpCSPtr8- US expectancy CS+ acquisition phase trial 8
311	1	1	1.375	0.375	0	0.5	0	0.125	0.25	0.375	99.375	99.875	99.625	99.875	99.625	100	99.625
312	0	28.125	46.375	37.75	25.375	22.5	17.125	13.875	9.75	35.375	69.375	77.125	82.125	86.125	96.25	99.75	99.875
313	1	62.25	49.375	29.25	1	0.75	1.125	0.625	0.125	65.875	99.875	99.25	99.25	99.375	99.625	99.375	99.125
315	1	55.375	13.5	4.5	0.375	0.25	0.25	0.5	0.375	10.625	98.125	99	50.125	99.625	99.75	99.5	99.75
316	1	50.75	25.25	21.75	41.125	26.375	13.75	0.25	0.25	1.5	83.5	65.125	74.875	99	65.125	83.625	97.625
317	0	67.375	32.625	34.125	28	0	0.125	0.75	0.25	25	10.5	20.875	28.75	86	99.125	100	99.375
318	1	45	63	53.75	34.25	14.375	0.5	0	0.375	64.75	65	84.375	73.625	65.875	69.875	84.375	99.5
319	1	35.75	15.625	21.5	35.125	0	0.625	0.25	0.25	68.5	89.25	88.5	99.875	99.875	97.625	99.875	99.625
320	1	999	10	6.375	1.25	1.125	1	0.875	0.75	999	19.5	999	62.75	85.75	89.25	95	95.75
323	1	11.125	1.75	1.75	3.875	1.25	1.25	1.625	0.25	0	74.875	99.125	99.75	97.875	99.5	99.75	99
324	1	2.25	4.75	1	3.5	0.875	2.25	1.5	1.75	999	98.625	95.5	97.5	97.375	96.625	98.5	96.875
325	0	34.25	39.75	20.625	16.25	3	0.5	7.875	9	48.5	69.25	83.75	95	96.75	99.375	100	99.375
326	0	999	999	999	999	999	999	0.5	0.875	999	999	999	999	999	999	999	97.375
327	1	33.75	33.5	999	14.625	23.125	26	3	1.5	52.625	59.875	56.75	62.5	64.5	78.125	91.375	98.375
328	0	23.375	26.125	0.125	0.25	0.125	0.5	0.25	3.625	51.625	76.875	99.75	99.75	99.625	90.875	100	99.25
329	1	49.125	49.5	11.875	0.375	0	0.125	0.125	0	49.75	89.875	98.625	98.125	99.125	99.75	99.625	99.875
330	0	50.25	25.625	8.125	3.625	3.125	2.5	1.875	2.75	49.5	80.625	86.375	91.875	96.25	96.625	97.5	96.75
331	0	27.875	24.625	40.625	41.875	19.25	15.125	6.875	1.5	61.625	81.625	99.625	99.875	99.25	99.875	100	100
332	0	47.5	0.375	0.125	0.125	0.125	0	0.125	0.25	74.75	71.75	99.375	18.875	99.75	99.625	99.25	99.625
333	0	49.75	51.5	27.75	20.375	19.875	19.5	1.25	9.75	50.25	83.75	60.75	99	99.25	97.875	98.5	99.25
334	1	15.625	8.375	9.25	6.875	9.625	8.75	8	7.25	47.625	67.75	27.25	83.75	87	91.625	94.625	90.625
335	0	12.75	1	1.375	1	1.875	3.125	0.25	0.625	28.75	23.625	88.875	97.5	99.5	98.625	98.875	98.625
336	1	15.5	4	1.75	2	6	1.625	4.25	4.75	21	99.75	95.625	89.875	94.875	99.375	99.875	99.5
337	1	36	33.625	24.75	25.5	19	11.875	8.25	6.375	15	69.625	90.5	98	91	93	92.625	99.25
338	0	14.625	28.375	1.75	0.25	0.25	0.25	0	0	43.375	87.125	21.625	100	99.875	100	100	100
339	0	49	25.625	11.125	3.5	1.125	0.75	0.875	0	13.25	49.625	75.125	93.25	99.375	99.875	99.75	100
340	0	12.25	90.25	74.375	20.25	1.125	0.5	1.5	0.25	21.375	90.25	83.375	72.875	74.5	95.875	77.5	93.5
341	1	22.75	5.5	97.25	15.5	13.375	84.875	86.125	22.125	82.25	35.625	87.25	13.125	3.375	27	82.875	85.125
343	1	49.375	26.5	12	0	0	0	0.125	0	52.5	71.125	90.375	99.875	99.875	99.875	99.875	100
346	1	47.125	18	42.625	14.75	3.75	1.625	0.5	0	69.375	83.75	88.5	92.375	99.625	99.5	99.625	99.875
347	0	50.5	49.5	22.25	50.125	11.25	1.5	4	1.75	50.625	94.75	99.5	99.625	99.875	99.625	96.875	98.25
348	1	8.625	0	0.375	0	0.75	0	0.375	0.875	7.375	74.5	98.375	99.625	99.25	99.125	99.75	99
349	0	99.375	0.25	99	0.125	99.75	0.25	21.5	21.625	99.625	76.75	999	99.75	99.875	99.375	99.125	99.75
350	0	9.375	7.875	80.375	32.375	85.375	11.375	90	6.375	63.375	43.25	93	93.625	99.5	93.75	2	90.875
351	0	85.375	3.375	3	0.375	1.375	0.375	0.125	0	83.75	97.875	99.5	99.375	100	99.75	99.875	99.875
352	1	40	31.375	0.875	1.75	2	0.5	0.625	0.75	55.25	98.625	97.75	0.875	99.125	96	99.75	99.375
353	0	23.375	17.625	54.125	2.75	10	4.375	0.125	0.875	41.75	68.375	89.125	99	99	96.5	81.5	99.5
354	1	18.25	4.375	18.875	2.375	15.375	0.375	1.25	2.625	49.375	84.25	90.875	99.25	99.375	97	98.375	99.5
355	1	58.875	21.75	0	27	0.875	10.75	2.75	20.875	29.5	94.625	98	66.75	97.5	99.875	100	93.375
356	0	999	50.375	0.125	0.25	10.875	10.5	0.25	0.25	15.125	81.5	99.5	99	99.875	100	99.875	99.875
358	1	52.25	52.625	13.125	4.875	6.375	0.25	1	3	66.75	82.25	78.375	87.5	99	95.25	98.25	94.25
359	0	39.875	15.625	9.625	4.875	0.75	0.75	0.25	0.25	51	65	82.75	92.25	96.5	98.25	96.25	99.125
361	1	77.875	48.5	1.125	1	0.625	0.125	0.125	0.375	48.375	97.375	98.125	99.5	99.375	97.875	99.875	99.75
363	1	6.875	24.75	16.5	8.125	13.75	19.25	11	7.875	8.375	53.125	66.25	73.5	84.25	81.5	84.375	91.875
364	0	32.25	53.625	7.5	14.625	5	2.25	1.375	2.875	63.25	96.375	96.75	76.625	97.875	96.125	98.875	97.375
366	1	53.375	31.5	34.375	60.125	16.375	12.75	5.25	9.125	51.5	82.625	82.5	92.375	89.75	95.625	96.125	87.875
367	0	50.125	41.625	24.75	8.875	0.25	0.125	0.125	1	48.375	65.25	87.5	99.5	99.625	99.75	99.875	99.625
368	0	49.25	44.5	31.5	31.375	14.125	5.25	10.25	1.25	49.625	60.375	64.625	72	78.75	90.375	98.875	97.375
369	0	2.25	0.125	0.125	0.125	0	0	0.125	0	37.5	92	99.75	100	99.625	99.875	99.875	99.875
370	0	27.5	15	15.125	14.5	0.625	0.125	0.25	0.375	25.375	79.625	99.375	99.5	99.625	99.875	99.75	99.25
371	0	38.125	23.375	4.875	11.375	0.375	0.25	0.125	0.375	44.375	97.375	99.625	99.5	99.75	98	99.875	99.625
372	1	51.25	48.25	49.25	44.5	24	20.25	19.75	14.625	999	71.625	74.25	79.5	84.75	81.125	83.75	88.625
373	0	47.875	47.25	39.125	35.125	6.25	0.875	29.375	8.875	999	91.125	99.75	98.625	99.875	99.5	100	100
374	0	95.75	22.625	6.25	5.75	2.125	2.5	1.75	9.125	12.75	94	97.75	97.375	96.875	99.125	99.125	90.125
375	1	49.25	49.875	20.375	23.375	14	9.25	20.75	13.625	50.375	85.125	67	64.125	98.875	92	97.875	98.375
378	1	6.875	29.5	81.25	0.875	8	0.375	0.75	0.25	87.875	3.875	98.375	99.375	98.5	98.375	99	99.625
379	1	25.375	7.375	3.5	0.5	24.125	0.5	6.125	7.875	45.375	26.125	63.75	59.25	74.25	85.625	92.75	84
380	0	50.5	49.75	50.375	999	49.25	33.5	6.25	0.25	50.625	63.75	79.5	98.375	35.125	78.5	97.5	99.875
381	1	8	1.375	0.375	0.5	0.25	0	0.375	0.25	49	82.5	98.75	99.375	99.625	99.625	99.75	99.625
382	0	48.625	37.125	29.375	0.75	11.875	0.5	0.875	0.875	53.625	62.75	67.75	96	99.125	99.125	99.375	98.875
383	1	25.5	12.25	7	7.125	4.625	4.625	5.625	5	21.625	73.5	74.625	90.875	83.875	93.5	94.125	91.875
384	1	44.125	30.5	1.625	0.125	0	0	0	0	79.25	98.875	99.75	100	99.875	99.875	100	100
387	0	48.375	24.75	4	2.25	0.125	0.25	0.125	0.375	49.25	74.5	88.375	99.625	99.5	99.625	99.75	99.625
389	0	48.625	20.625	7.5	1	0.625	0.125	0.25	0.125	47.125	78.25	99.125	99.25	99.625	99.875	99.75	99.75
390	1	8.625	1.375	1.125	0	0.875	1.625	0.125	1	91.875	98.75	98.625	97.625	97.625	98.875	99.125	99.5
