# Supplementary material for: Training discrimination diminishes maladaptive avoidance of innocuous stimuli in a fear conditioning paradigm
Source: PLoS One. 2017 Oct 12;12(10):e0184485. doi: 10.1371/journal.pone.0184485 (PMC5638232; doi:10.1371/journal.pone.0184485)
Supplement: S2 File — (CSV) [file pone.0184485.s002.csv]

pp: participant number	training: 0=irrelevant training group, 1=relevant training group	UsexpCSMtr1: US expectancy CS- acquisition phase trial 1	UsexpCSMtr2: US expectancy CS- acquisition phase trial 2	UsexpCSMtr3: US expectancy CS- acquisition phase trial 3	UsexpCSMtr4: US expectancy CS- acquisition phase trial 4	UsexpCSMtr5: US expectancy CS- acquisition phase trial 5	UsexpCSMtr6: US expectancy CS- acquisition phase trial 6	UsexpCSMtr7: US expectancy CS- acquisition phase trial 7	UsexpCSMtr8: US expectancy CS- acquisition phase trial 8	UsexpCSPtr1: US expectancy CS+ acquisition phase trial 1	UsexpCSPtr2: US expectancy CS+ acquisition phase trial 2	UsexpCSPtr3: US expectancy CS+ acquisition phase trial 3	UsexpCSPtr4: US expectancy CS+ acquisition phase trial 4	UsexpCSPtr5: US expectancy CS+ acquisition phase trial 5	UsexpCSPtr6: US expectancy CS+ acquisition phase trial 6	UsexpCSPtr7: US expectancy CS+ acquisition phase trial 7	UsexpCSPtr8: US expectancy CS+ acquisition phase trial 8
311	1	0.375	0	0.5	0.5	0.25	1.125	0	0.625	1	0.125	99.625	99.625	99.875	98.5	99.375	99.5
313	1	0.125	0	48.625	0	0.125	0.625	0.375	0	56.5	100	100	99.25	99.75	99.625	99.5	99.25
315	1	49.5	31	13.125	1.375	0.625	0.75	1	0.5	48.25	48.625	87.375	84.875	98.25	97.625	98.875	98.5
316	1	46.625	44.375	0.5	0.25	0.125	0.375	0.25	0.375	73.875	99.625	99.875	99.25	99.375	99.625	99.5	99.5
317	0	0	0.375	0.125	0	0.5	0.125	0.25	0.25	45	98.5	99.625	99.875	99.625	99.375	99.625	99.875
318	1	0.625	40	18.25	0.25	0	0	0	0	79.625	99.625	99.875	99.625	99.75	99.875	99.75	99.625
319	1	49.125	50.5	0.75	59.75	59.25	0.375	0.125	0.125	83.75	99.375	99.875	99.75	100	99.625	100	99.875
320	1	48.75	9	8.5	3.625	1.375	2.375	0.625	1.25	50	49.125	10.875	89.625	91.375	97.75	95	94.875
323	1	90.25	0.625	0.5	0.375	0.25	0.875	0.625	0.125	15.5	50.125	99.125	99	99.375	98.75	100	99
324	1	2.75	2.75	2.625	3.25	2.625	1.125	1.125	0.875	999	97.25	95.875	93.625	94.375	93.5	96.75	96
325	0	50.5	9.125	0.375	0.125	0.125	0.125	0	0.25	86	97.875	99.375	99.75	99.625	100	99.875	99.75
326	0	0.375	0.375	0.25	0.625	0.25	0.25	0.25	0	46.125	98.625	0.5	99.25	99.5	99.375	99.25	99.625
328	0	50	0	0	0	0.125	0	0	0.125	86.875	99.875	99.875	99.875	99.625	100	99.5	99.75
329	1	49.5	0.25	0.125	0.125	0.25	0.25	0.25	0	51	50	99.75	100	99.875	99.75	99.875	99.875
330	0	51	20.875	49.875	9.625	3.5	6.75	2	2.875	64	78.875	88.875	93.75	95.5	97.5	97.375	98.125
331	0	78.875	15.5	6.375	5.875	7	2.25	2.625	2.5	89.875	99.875	100	99.875	49	99.875	99.625	98.5
332	0	49.125	48.375	0.125	50.25	28.5	0.75	0.25	23.625	96.875	99.875	99.375	99.25	99.5	99.625	99.625	99.625
333	0	37.5	26	49.25	6.875	15.125	35	18.25	19.5	51.125	93.125	96.625	999	98.5	99.125	98.25	97.375
334	1	45.75	4	5.125	2.5	3.75	3.5	4.625	2.875	41.75	48.75	98.375	95.5	97.5	94.5	94.625	94
335	0	7.125	0.375	2.625	0.875	1.25	0.625	3	0.875	20.125	7.875	83.25	99.5	98.25	94.5	96.5	99.25
336	1	49.5	86.25	50.875	4.625	4.125	1.375	17.625	1.125	99.375	99.375	99.125	99.125	98.5	98.25	99.375	96.875
337	1	45	44.5	19.5	16.75	7.625	4.375	3.75	2.625	47.875	48.375	57.375	61.625	67.25	77.625	83.875	88.75
338	0	0.625	67.25	0.125	0	0.125	0.125	0.25	0.125	99.875	100	99.875	99.75	99.75	100	99.875	99.875
339	0	50	20.125	4.375	0.25	0.125	0.125	0	0.25	50.375	77.125	95.375	98.625	97.25	99.625	100	99.75
340	0	11.375	7.625	8.625	5.625	1.75	3.875	1.75	1.375	76.25	67.75	41.75	63.625	94.875	94.5	84.125	88
341	1	21.75	20.25	14.5	14.125	0.25	0.375	0.25	0	83.25	67.5	90.875	93.5	99.75	99.375	99.875	100
342	0	10.5	3.25	1.5	93.25	1.125	3.125	0.75	2.875	88.25	55	92.75	97.75	52.25	48.75	84.875	79.875
343	1	56	51.875	0.25	0.125	0.125	0.125	0	0.125	53.125	99.75	100	99.625	100	99.875	99.75	99.875
346	1	17.125	5.875	13.5	36.5	15.125	5.5	8.125	9.125	92.75	97.625	96.75	95.25	94	96.625	95.625	96.5
347	0	51.125	49.125	1	0.125	0.625	0.375	0.875	0.125	50.875	98.125	99.125	99.375	99.375	99.625	100	99.375
350	0	97.75	96.625	98.125	2.125	1.25	2.125	0.875	1.125	2.375	94.375	2	98.25	98.5	1.375	99	96.75
351	0	47	49	0.25	0	0.25	0.125	0.125	0	69	99.375	100	99.5	99.375	99.625	99.375	99.375
352	1	11	71.875	92	5.5	0.125	2	999	1.25	12.875	96.5	94.75	95.5	98.75	97.125	97.5	99.125
353	0	40.75	999	2.875	32.875	13	0	0.625	0.375	63.5	92.625	85.75	99.875	99.125	99.875	100	99.125
354	1	2	17	5	0.25	0.25	2.125	0.25	0.5	49.125	87.75	75.375	99.625	99.5	75.5	87.25	98.125
355	1	10.75	0.25	0	0.375	0.375	0.625	0.375	0.125	79.75	99.25	99.75	99	99.375	99.625	99.875	99.625
356	0	99.875	99.75	99.75	50.25	0.25	0.25	0.125	0.25	0.25	48.5	0.25	99.75	0.125	99.75	100	99.5
357	0	63.125	51.125	1.5	0.25	0.25	17.75	0.25	6.125	70.25	89.875	99.25	99.75	99.5	99.625	99.75	100
358	1	1	0.125	0.25	0	0	0	0	0.125	51.75	97.625	98	98.75	99.875	99.5	99.75	100
359	0	33.125	12	5.875	9.25	4.125	4.5	0.375	0.5	50.25	72.125	50.125	92.625	97.5	82.875	94.5	99.5
361	1	48.875	0.875	0.5	0.25	0.375	0.25	0.25	0.125	95.75	87.25	99.625	99.5	99.75	99.625	99.5	99.875
362	1	66.75	0.5	0.5	0.5	0.5	0.625	0.375	0.5	999	99.75	69.125	99.75	99.375	99.625	99.375	99.75
363	1	47.75	48.125	24.25	17.5	9.875	25.875	17.375	13.875	49.25	70.375	75.625	86.875	85	86.5	87.875	87.875
364	0	76.125	3	1.5	1.375	2.125	1.625	1.5	1.5	53.25	98.375	49.625	99	99.875	99.125	98.25	97.25
365	1	52.375	49.125	2.375	16.125	2.125	1	1.625	0.125	53	94.625	100	98.25	99.625	99.625	99.25	99.625
366	1	30.125	51	11.875	13.75	5.625	0.375	0.75	1	51.125	87.5	97.625	93	96.75	98.75	99.125	99.125
367	0	46.5	24.625	48.75	12.5	35.625	12.5	1.375	5.25	60.375	80.375	99	98.875	99.625	99.625	99.625	99.75
368	0	49.75	22.625	0.25	12.625	8.875	2.25	0.25	0.375	49.875	60	99.375	99.625	99.875	99.875	99.125	100
369	0	99.75	0.25	99.75	0.125	0.25	999	0	0.25	100	100	100	99.75	99.875	99.75	99.75	99.75
370	0	9.25	49.25	0.5	0.875	0.625	1	0.625	0.25	94.75	98.875	99.5	99.25	99.375	99.625	99.5	99
371	0	39.75	2.5	0.5	0	0.25	0.25	0	0.125	79.75	55.75	99.5	99.75	99.75	99.75	99.75	99.75
372	1	49.5	68.875	38.25	38.625	17.5	32.625	19.375	13.5	60	72.75	78.5	78.625	81.5	85.125	84.75	87.25
373	0	47.625	0.375	5.375	12	0.125	1	0.5	1.875	47.875	99.25	48.25	99.625	99	99.875	99.5	99.625
374	0	3	0.125	0.75	48.125	0.375	3.75	3.875	5.75	55.75	99	99.625	99.125	99.875	99.75	99.875	99.875
375	1	49.5	9.625	2.25	2.125	5.625	1.125	0.75	0.25	49.875	51.375	93.125	90.375	99	97.5	99.625	99.75
376	1	999	0.25	99.75	0.25	0.5	0.5	0.375	0.375	1	100	100	99.625	78.875	99.875	100	99.5
377	0	2.25	1.875	2.375	0.875	1	2.25	0.625	0.875	999	99.125	95.875	94.25	97.75	98.375	97.75	98.5
378	1	1.5	1	0.625	1	0.875	1.125	4.25	0.5	52.5	92.75	49.875	98.5	99.375	98.5	98.5	99.75
379	1	71.375	35.75	21.875	1.875	0.625	0	0.125	0.375	50.625	91.75	97.625	98	86.25	99.5	97.875	98.875
380	0	49.5	25.5	0.25	0.125	48.25	0.125	0.25	0.25	48.5	93.75	98.875	99.875	99.875	98.625	99.75	99.625
381	1	49.25	2.5	46.75	1.75	0.25	0.5	0.125	0.125	74.5	84.75	99.75	99.75	99.75	100	99.625	100
383	1	31.125	16.25	2.625	2.75	20.375	2.25	20.75	22.375	85.625	93.875	92.875	95.375	98.5	99	97.5	98.25
384	1	48.375	4.375	49.25	1.625	0.25	0.25	0.125	0	74.875	99.75	99.875	99.875	100	99.875	99.875	99.875
387	0	999	23.375	20.25	6.875	0.25	0.625	0.625	0.25	99.625	49.625	88.875	100	99.375	99.75	99.375	99.875
389	0	72.875	0.375	0.5	0.25	0.125	0.125	0.125	0.25	50.25	47.25	94.625	99.75	99.5	99.75	99.875	100
390	1	1	1.5	26.875	3.625	0.375	0.875	0.25	0	96.25	99.75	99.625	98.875	99.875	99.625	99.125	98.875
