# Supplementary material for: Training discrimination diminishes maladaptive avoidance of innocuous stimuli in a fear conditioning paradigm
Source: PLoS One. 2017 Oct 12;12(10):e0184485. doi: 10.1371/journal.pone.0184485 (PMC5638232; doi:10.1371/journal.pone.0184485)
Supplement: S3 File — (CSV) [file pone.0184485.s003.csv]

pp: participant number	training; 0=irrelevant training group, 1=relevant training group	Usexpcol1: US expectancy CS- 1 generalization phase pre-training	USexpcol2: US expectancy CS- 2 generalization phase pre-training	Usexpcol3: US expectancy GS1 generalization phase pre-training	USexpcol4: US expectancy GS2 generalization phase pre-training	USexpcol5: US expectancy GS3 generalization phase pre-training	USexpcol6: US expectancy GS4 generalization phase pre-training	USexpcol7: US expectancy GS5 generalization phase pre-training	USexpcol8: US expectancy GS6 generalization phase pre-training	USexp_CSM: US expectancy mean of two CS-1 and CS-2 generalization phase pre-training
312	0	0.25	0.25	0.25	43.875	33.5	27.375	49.625	40.75	0.25
317	0	0.25	0.25	0.25	0.375	21.625	29.25	27.875	30.375	0.25
325	0	5.5	3.25	2.875	1.75	14.75	21.125	39.5	83.75	4.375
326	0	1.125	0.25	0.25	0.75	0.25	0.625	99.375	99	0.6875
328	0	0	2.5	6	15	15.875	12.75	20.375	32.125	1.25
330	0	1.625	1.375	1	5.875	25.625	50.875	14.5	29.125	1.5
331	0	2.375	15.75	21.875	34	46.375	63.375	99.5	99.625	9.0625
332	0	0.125	0.375	5.25	27.375	30.25	33.625	48.75	52.875	0.25
333	0	5.875	12.875	22.625	21.5	21	39.375	48.125	999	9.375
335	0	0.25	1	0.25	3.75	7.25	16.75	58.5	95.125	0.625
338	0	0.25	0.25	0	0	0	0.125	100	0.125	0.25
339	0	0.125	0.125	0	0.125	0.5	0.75	45.125	50.375	0.125
340	0	2.125	2.5	1.125	0.875	2.5	59.625	11.125	29.125	2.3125
347	0	2.375	2	0.875	3.75	0.875	1.75	6.875	72.375	2.1875
349	0	0.625	0.375	19	99.625	74.625	88	99.5	99.625	0.5
350	0	4.25	5.375	95.25	8.75	54.375	0	98.875	95.5	4.8125
351	0	0.25	0.125	0.125	0.125	0.375	0.875	999	49.25	0.1875
353	0	0.125	1.625	18.5	32	43.75	65.5	76.375	81.625	0.875
356	0	0.75	0.375	0.125	0.125	0.25	0.125	0.25	0.25	0.5625
359	0	0.25	0.5	0.125	3.875	7.875	0.375	2.625	5.875	0.375
364	0	2.875	8.375	10.375	30.125	34.875	53.875	64.25	96.625	5.625
367	0	0.625	0.125	0.125	0.25	99.5	999	77.625	64.5	0.375
368	0	2.375	3.25	4.875	14	4.625	12.625	25.75	2.125	2.8125
369	0	0.25	0	0	0	0	0	0.125	999	0.125
370	0	0.125	0.625	0.25	0.25	0.875	0.375	1	0.375	0.375
371	0	0.125	0	0.125	6.375	0.25	0.5	5.125	999	0.0625
373	0	3.625	49.25	44.5	47.5	47.875	46.5	48.375	50.125	26.4375
374	0	0.125	1	2.125	0.5	0.375	3.625	18.5	99.625	0.5625
380	0	0	0.25	0.5	0.375	1	0.375	0.625	0.125	0.125
382	0	0.875	1.375	0.875	0.25	999	0.25	73.375	98.75	1.125
387	0	0.75	0.25	0.125	999	65.25	99.5	50.625	21.5	0.5
389	0	0.125	0.25	0.125	0.125	61.75	85.75	90.5	73.375	0.1875
311	1	0.5	0	0.5	0.25	0.25	0.5	99.75	99.75	0.25
313	1	0.75	43.25	56.375	63.375	99	99.625	98.625	98.375	22
315	1	0.375	4.375	0.125	0.5	0.75	13.75	4.75	8.625	2.375
316	1	0.125	0	1	0.125	45.625	1.625	19.625	2.5	0.0625
318	1	0.125	0	0.25	67.25	37.875	39.625	40	10.75	0.0625
319	1	0.375	0.25	2.375	7	21.625	0.75	48.375	46.125	0.3125
320	1	1.25	1.5	1	0.875	6	3.25	3.75	68.125	1.375
323	1	0	0.125	0.5	0.875	0.75	1	0.125	99.75	0.0625
324	1	2.125	3.875	1.875	2.875	1.75	4	51.75	97.125	3
327	1	2.75	4.375	1	2.125	1.125	0.5	0.25	2.125	3.5625
329	1	0	0.25	0.5	0.125	0.875	0.375	0	4.75	0.125
334	1	9.5	7	8.125	7.125	8.375	19.75	14.5	63.375	8.25
336	1	3.5	2	4.75	32.5	50.25	55.5	65.75	67	2.75
337	1	0.75	0.5	91	46.375	25.75	9.5	96.125	92.25	0.625
341	1	22.5	13.375	7.75	82.5	46.125	73.25	42	88	17.9375
343	1	0	0.125	0	0.125	0.25	99.75	79.25	39.5	0.0625
346	1	0.125	0.5	4.125	12.125	31.5	18.625	8.75	7.125	0.3125
348	1	1.625	2.25	1.25	1.375	1.75	0.375	1.875	99.875	1.9375
352	1	0.5	0.375	0.25	0.375	0.375	1.375	0.125	99.75	0.4375
354	1	0	7.5	14.125	23.125	38.375	42.625	57.75	55.625	3.75
355	1	0.25	0.125	16.625	40.25	59.25	15.875	13.5	99.625	0.1875
358	1	0.875	0.375	4.125	5.125	7.875	8.625	26.375	68.625	0.625
361	1	0.25	0	0	0.125	0.125	999	99.375	98.375	0.125
363	1	6.25	7.375	9.625	7.875	5.875	13.5	27.875	66.125	6.8125
366	1	1.375	50.5	7.75	71.875	18.125	4.25	0.875	1.875	25.9375
372	1	9.125	9.625	9.875	8.875	9.25	8.625	69.875	74.875	9.375
375	1	0	0.25	16	3.625	18.875	4.25	5.375	1.125	0.125
378	1	0.625	0.75	0.375	0.125	1	1	0.625	0.625	0.6875
379	1	0.5	11.625	30	20.625	19.625	12	12.25	36.75	6.0625
381	1	0.125	0.125	0.125	0	0.75	0	1.125	8.25	0.125
383	1	5.625	4.625	3.75	7.75	18.5	34.25	66.5	74.5	5.125
384	1	0.125	4	1.5	1.125	18.75	43.75	87.75	98.375	2.0625
390	1	0.125	0.5	0.125	0.125	0.125	0.375	13.875	27.625	0.3125
