# Supplementary material for: Training discrimination diminishes maladaptive avoidance of innocuous stimuli in a fear conditioning paradigm
Source: PLoS One. 2017 Oct 12;12(10):e0184485. doi: 10.1371/journal.pone.0184485 (PMC5638232; doi:10.1371/journal.pone.0184485)
Supplement: S4 File — (CSV) [file pone.0184485.s004.csv]

pp: participant number	training: 0=irrelevant training group, 1=relevant training group	Usexpcol1: US expectancy CS-1 generalization phase post-training	USexpcol2: US expectancy CS-2 generalization phase post-training	Usexpcol3: US expectancy GS1 generalization phase post-training	USexpcol4: US expectancy GS2 generalization phase post-training	USexpcol5: US expectancy GS3 generalization phase post-training	USexpcol6: US expectancy GS4 generalization phase post-training	USexpcol7: US expectancy GS5 generalization phase post-training	USexpcol8: US expectancy GS6 generalization phase post-training	Usexpcol9: US expectancy CS+1 generalization phase post-training	Usexpcol10: US expectancy CS+2 generalization phase post-training
311	1	0.3125	0.375	0.375	0.75	0.3125	99.25	98.5	99.5625	99.5	99.375
313	1	0.125	0.25	0.4375	0.125	50	0.0625	99.5625	99.5	99.6875	99.375
315	1	5.625	4.1875	16.25	58.5	62.5625	96.3125	90.5625	90.875	97.9375	99
316	1	1	76.8125	74.875	91.9375	85.75	99.5625	99.8125	99.75	99.625	99.75
317	0	0.3125	25.1875	35.0625	32.6875	33.375	33.25	40.75	23	99.8125	61.625
318	1	0.125	0.1875	0	0.125	32.875	50	94.0625	99.0625	99.6875	99.5625
319	1	0.3125	0.25	32.375	0	36.9375	44.625	91.75	99.9375	99.875	99.875
320	1	1.375	0.875	2.9375	1.0625	8.0625	50.3125	95.625	96.3125	81.6875	96.4375
323	1	0.625	0.9375	0.4375	99.625	99.625	99.5	98.875	99.3125	98.25	52.375
324	1	1.5	1.625	2.875	3.25	48.0625	95.25	92.5625	95.5	95.75	96
325	0	0	0.125	0.1875	12.125	14.4375	31.375	39.25	54.875	50	99.875
326	0	0.3125	0.3125	40.4375	59.875	99.25	99.4375	99.1875	99.5625	99.4375	99.375
328	0	0.0625	0.125	0.1875	0.25	0.1875	0.3125	25.375	49.8125	99.6875	99.6875
329	1	0.0625	0.0625	51.4375	98.6875	99.8125	99.9375	99.8125	99.6875	83.5	99.8125
330	0	2.8125	2.125	1.8125	3.875	8.125	3.8125	2.9375	19	97.8125	98.5625
331	0	6.4375	6.8125	87.5	99.8125	100	99.625	99.9375	99.6875	99.6875	99.9375
332	0	0.3125	32.75	53.125	72.1875	63.25	99.6875	99.5	99.3125	99.5	99.875
333	0	16.9375	27.375	29.625	38.5	37	35.625	94.5625	95.9375	96.25	95.75
334	1	4.375	3.125	15.9375	6	50.75	50.625	92.375	94.0625	94.6875	97.25
335	0	0.8125	1.125	2.8125	49.6875	48.75	12.4375	94.625	97.75	97.5625	98.75
336	1	8.5625	15.625	9.8125	6.3125	4.0625	9.25	38.1875	42.25	98.5625	99
337	1	1.25	1.1875	1.0625	43.3125	94.875	96.5625	94.0625	96.5625	96.75	96
338	0	0.1875	0.1875	0.0625	0.0625	0.0625	0.125	0.1875	99.9375	99.9375	99.8125
339	0	0.125	0.125	30	75.0625	91.6875	91.8125	99.8125	99.875	99.875	99.9375
340	0	6.4375	1.375	3.75	69.9375	66.125	84.125	88.375	91.6875	66.5	97.5625
341	1	0.1875	0.4375	0.1875	97.25	99.6875	99.625	99.5	99.9375	99.8125	99.6875
342	0	46.375	1.6875	2.375	25.9375	4.625	77.75	3.375	1.9375	3.4375	43.75
343	1	0.125	0.125	0.0625	0.1875	0.0625	0.0625	0.1875	50	99.75	99.875
346	1	8.25	6.125	10.5	7.6875	8	38	57.8125	95.125	97.25	97.875
347	0	1.125	0.625	1.75	1.5	1	1.5625	94.125	99	99.625	99.6875
350	0	2.75	0.1875	1.3125	50.25	1.1875	1.1875	4.75	99.25	99.75	99.1875
351	0	0.1875	0.5625	0.25	0.4375	6.3125	8.4375	32.5625	74.375	99.4375	99.5625
352	1	50.875	49.5625	97.5625	98.9375	97.25	99.0625	99.1875	98.5625	97.5	98.625
353	0	0.375	1.6875	1.625	5.375	5.5625	61.125	79.4375	89.8125	99.875	99.625
354	1	0.3125	0.125	18.3125	46.375	56.1875	54.8125	74.8125	76.625	83.1875	99.625
355	1	0.125	0.25	0.125	2.375	0.0625	0	2.375	37.875	53.125	99.875
356	0	0	0.1875	0.3125	0.1875	64.6875	43.3125	47.4375	29.1875	49.9375	99.75
357	0	0.3125	0.3125	0.8125	18.3125	0.3125	32.5	0.6875	63.875	99.8125	99.625
358	1	0.3125	0.5625	0.3125	5.1875	96.875	98.875	98.9375	99.625	99.9375	99.5625
359	0	0.5	1	9	30.9375	94.5625	99	98.9375	98.375	99.0625	99.25
361	1	0.3125	0	0.1875	0.25	10.6875	0.375	97.75	99.625	99.75	99.875
362	1	0.5625	2	1.125	11.5	29.875	23.9375	36.375	87.3125	95.375	99.4375
363	1	5.25	10.75	12.4375	20.0625	23.75	23.625	22.875	26.8125	92.25	87.875
364	0	0.625	0.625	0.5625	0.75	15.9375	1	9.5625	78	98.875	99
365	1	0.25	2.8125	2.4375	2.5	3.75	3.375	4	99.6875	99.8125	99.625
366	1	0.5	1.1875	1.375	13.125	68.625	91.5	98.125	97.5	99.5625	99.0625
367	0	1.625	0.375	2.8125	27.125	62.8125	51.5	62.4375	99.625	99.625	99.375
368	0	0.25	0.5	0.25	0.5	0.375	49.8125	50	84.75	99.5	98.5
369	0	0.1875	99.9375	0.125	0.125	49.9375	99.75	99.875	99.75	99.9375	99.875
370	0	0.6875	0.75	0.25	0.375	1.0625	1.25	0.6875	0.75	99.1875	99.6875
371	0	0.25	0.0625	0.0625	0.1875	99.875	99.875	100	99.625	99.9375	100
372	1	12.4375	7.9375	10.5	8.9375	10.9375	90	89.75	92.375	91.875	90.375
373	0	0.5625	1.6875	0.25	0.6875	49.6875	1.25	84.9375	50.0625	99.875	99.9375
374	0	0.125	0.1875	0.25	0.0625	0.125	25	44.9375	93.3125	99.875	100
375	1	0.6875	0.25	25.3125	25.4375	1.125	43.0625	50.4375	99.125	99.375	99.5
376	1	0.4375	0	18.8125	99.75	99.75	59.5625	99.875	100	96.8125	99.75
377	0	1.6875	2.625	2.3125	1.1875	2.1875	0.9375	98.25	98.625	97.75	98.125
378	1	0.25	0.3125	65.5	75.625	75	99.875	99.625	99.5	99.8125	99.75
379	1	0.625	0.25	3.625	10.75	25.1875	74.5625	78.5	98.375	94.4375	94.4375
380	0	0.1875	14.5	50.75	50.5625	26.75	50.4375	73.8125	99.5625	99.5625	99.6875
381	1	0.1875	0.1875	0.1875	0.25	7	22.3125	34.75	70.1875	99.75	99.75
383	1	2.0625	16.75	28.0625	32.75	62.0625	61.75	83.4375	85.875	95.9375	97.4375
384	1	0.0625	0	0	1.125	2.0625	1.3125	51.0625	95.0625	100	99.9375
387	0	1.3125	0.5	6.9375	999	55.625	99.4375	99.6875	99.125	99.5625	99.25
389	0	0.3125	0.125	0.4375	0.5	49.875	99.625	99.875	99.6875	83.75	99.5625
390	1	0.375	2.3125	8.375	18.5	20.4375	40.8125	83.9375	93.875	99.3125	99.875
