# Supplementary material for: Training discrimination diminishes maladaptive avoidance of innocuous stimuli in a fear conditioning paradigm
Source: PLoS One. 2017 Oct 12;12(10):e0184485. doi: 10.1371/journal.pone.0184485 (PMC5638232; doi:10.1371/journal.pone.0184485)
Supplement: S5 File — (CSV) [file pone.0184485.s005.csv]

pp: particpant number	training: 0=irrelevant training group, 1=relevant training group	noavoidedcol1: number of avoided CS-1 generalization phase post-training	noavoidedcol2: number of avoided CS-2 generalization phase post-training	noavoidedcol3: number of avoided GS1 generalization phase post-training	noavoidedno4: number of avoided GS2 generalization phase post-training	noavoidedcol5: number of avoided GS3 generalization phase post-training	noavoidedcol6: number of avoided GS4 generalization phase post-training	noavoidedcol7: number of avoided GS5 generalization phase post-training	noavoidedcol8: number of avoided GS6 generalization phase post-training
311	1	0	0	0	0	0	2	2	2
313	1	0	0	1	0	1	0	1	1
315	1	2	2	2	2	2	2	2	2
316	1	2	2	2	1	2	2	2	2
317	0	2	2	2	2	2	2	2	2
318	1	1	0	0	0	0	1	2	2
319	1	0	0	0	0	0	1	2	2
320	1	1	0	1	0	0	0	2	2
323	1	1	0	0	1	1	2	1	2
324	1	0	0	0	0	1	2	2	2
325	0	0	0	0	0	0	1	1	1
326	0	0	0	1	2	2	2	2	2
328	0	0	0	0	0	0	0	0	1
329	1	0	0	2	2	2	2	2	2
330	0	0	0	0	0	0	0	0	0
331	0	0	0	2	2	2	2	2	2
332	0	0	1	2	2	2	2	2	2
333	0	0	0	0	2	1	0	1	2
334	1	0	0	0	0	1	1	2	2
335	0	0	0	0	1	1	0	2	2
336	1	0	0	0	0	0	0	1	0
337	1	0	0	0	0	2	1	1	2
338	0	0	0	0	0	0	0	0	2
339	0	0	0	0	1	2	2	2	2
340	0	0	1	0	2	2	2	2	2
341	1	0	0	0	2	2	2	2	2
342	0	2	2	2	2	2	2	2	2
343	1	0	0	0	0	0	0	0	0
346	1	0	0	0	0	0	1	2	2
347	0	0	0	0	0	0	0	2	2
350	0	2	2	2	2	2	2	2	2
351	0	2	2	2	2	2	2	2	2
352	1	2	2	2	2	2	2	2	2
353	0	0	0	0	0	0	2	2	2
354	1	0	0	0	1	2	2	2	2
355	1	0	0	0	0	0	0	0	1
356	0	0	0	0	0	2	0	1	0
357	0	0	0	0	1	0	0	0	1
358	1	0	0	0	0	2	2	2	2
359	0	0	0	0	0	2	2	2	2
361	1	0	0	0	0	0	0	0	1
362	1	0	0	0	0	0	1	0	2
363	1	0	0	0	0	0	0	0	0
364	0	0	0	0	0	0	0	0	1
365	1	0	2	0	2	2	2	2	2
366	1	0	0	0	0	0	2	2	2
367	0	0	0	0	1	1	1	2	2
368	0	0	0	0	0	0	0	1	0
369	0	0	2	0	0	1	2	2	2
370	0	0	0	1	0	0	1	0	0
371	0	0	0	0	0	2	2	2	2
372	1	0	0	0	0	0	2	2	2
373	0	0	0	0	0	0	0	1	1
374	0	2	2	2	2	2	2	2	2
375	1	0	0	0	0	0	1	0	2
376	1	2	2	2	2	2	2	2	2
377	0	0	0	0	1	1	0	2	2
378	1	0	0	2	2	2	2	2	2
379	1	0	0	0	0	0	2	1	2
380	0	0	2	2	2	2	2	2	2
381	1	0	0	0	0	0	0	1	1
383	1	0	0	0	0	1	1	2	2
384	1	0	0	0	1	1	1	1	2
387	0	0	0	0	0	1	2	2	2
389	0	0	0	0	0	1	2	2	2
390	1	0	0	0	0	0	1	1	1
